# Supplementary material for: Accessible Low-Cost Laser Pointers for the Reduction of Aryl Halides via Triplet-Triplet Annihilation Upconversion in Aerated Gels
Source: Gels. 2022 Dec 6;8(12):800. doi: 10.3390/gels8120800 (PMC9778448; doi:10.3390/gels8120800)
Supplement: Supplementary file 1 [file gels-08-00800-s001.zip]

Archive with 1 entries (1 files):
- gels-2027347-supplementary.pdf
